# Supplementary material for: Proteomic signatures corresponding to the SS18/SSX fusion gene in synovial sarcoma
Source: Oncotarget. 2018 Dec 25;9(101):37509–19. doi: 10.18632/oncotarget.26493 (PMC6331019; doi:10.18632/oncotarget.26493)
Supplement: Supplementary file 2 [file oncotarget-09-37509-s002.xlsx]

## Sheet: Sheet1
Supplemental Table 1: Proteins regulated by the SS18/SSX fusion gene in HS-SY-II
Accession no.	Symbol	Protein name	Fold difference	P value
Q9H3U1	UN45A_HUMAN	Protein unc-45 homolog A	1.7697	0.046
Q01995	TAGL_HUMAN	Transgelin	1.7396	0
O43707	ACTN4_HUMAN	Alpha-actinin-4	1.7173	0.0022
P06703	S10A6_HUMAN	Protein S100-A6	1.6787	0.0286
O75531	BAF_HUMAN	Barrier-to-autointegration factor	1.6509	0.0023
P02792	FRIL_HUMAN	Ferritin light chain	1.6043	0.0208
P09493-3	TPM1_HUMAN	Isoform 3 of Tropomyosin alpha-1 chain	1.5489	0.0064
P62942	FKB1A_HUMAN	Peptidyl-prolyl cis-trans isomerase FKBP1A	1.5381	0.0465
P08670	VIME_HUMAN	Vimentin	1.4091	0
Q9BXW7	CECR5_HUMAN	Cat eye syndrome critical region protein 5	1.3818	0.0242
Q8TAT6	NPL4_HUMAN	Nuclear protein localization protein 4 homolog	1.3469	0.0314
Q13618	CUL3_HUMAN	Cullin-3	1.3409	0.0412
P51884	LUM_HUMAN	Lumican	1.291	0.0177
P21333	FLNA_HUMAN	Filamin-A	1.2758	0
O43396	TXNL1_HUMAN	Thioredoxin-like protein 1	1.2724	0.0152
P49902	5NTC_HUMAN	Cytosolic purine 5'-nucleotidase	1.2665	0.0371
P28482	MK01_HUMAN	Mitogen-activated protein kinase 1	1.2551	0.0479
Q14315	FLNC_HUMAN	Filamin-C	1.2516	0.0002
P27824	CALX_HUMAN	Calnexin	1.2497	0.0143
P67936	TPM4_HUMAN	Tropomyosin alpha-4 chain	1.2254	0.0398
Q8WWY3	PRP31_HUMAN	U4/U6 small nuclear ribonucleoprotein Prp31	1.2233	0.0413
P35579	MYH9_HUMAN	Myosin-9	1.2231	0
P27797	CALR_HUMAN	Calreticulin	1.2166	0.0018
Q99439	CNN2_HUMAN	Calponin-2	1.2011	0.0149
P14314	GLU2B_HUMAN	Glucosidase 2 subunit beta	1.1948	0.0408
P13674-2	P4HA1_HUMAN	Isoform 2 of Prolyl 4-hydroxylase subunit alpha-1	1.175	0.0468
Q09666	AHNK_HUMAN	Neuroblast differentiation-associated protein AHNAK	1.169	0.0153
P07237	PDIA1_HUMAN	Protein disulfide-isomerase	1.1658	0.0046
P18206	VINC_HUMAN	Vinculin	1.1558	0.0003
P46940	IQGA1_HUMAN	Ras GTPase-activating-like protein IQGAP1	1.1372	0.0271
Q13813	SPTN1_HUMAN	Spectrin alpha chain, non-erythrocytic 1	1.1348	0.02
P06753-2	TPM3_HUMAN	Isoform 2 of Tropomyosin alpha-3 chain	1.1333	0.0215
P13667	PDIA4_HUMAN	Protein disulfide-isomerase A4	1.1189	0.0185
P35580	MYH10_HUMAN	Myosin-10	1.1053	0.0356
P11940	PABP1_HUMAN	Polyadenylate-binding protein 1	0.9108	0.0177
P48643	TCPE_HUMAN	T-complex protein 1 subunit epsilon	0.8884	0.0186
P06576	ATPB_HUMAN	ATP synthase subunit beta, mitochondrial	0.8847	0.036
P62701	RS4X_HUMAN	40S ribosomal protein S4, X isoform	0.8738	0.0096
P78371	TCPB_HUMAN	T-complex protein 1 subunit beta	0.8668	0.0096
P60174	TPIS_HUMAN	Triosephosphate isomerase	0.8666	0.022
P32969	RL9_HUMAN	60S ribosomal protein L9	0.8603	0.0226
P61254	RL26_HUMAN	60S ribosomal protein L26	0.8598	0.0361
P27635	RL10_HUMAN	60S ribosomal protein L10	0.8572	0.0216
Q05639	EF1A2_HUMAN	Elongation factor 1-alpha 2	0.8499	0.0168
Q15233	NONO_HUMAN	Non-POU domain-containing octamer-binding protein	0.8497	0.0281
P40429	RL13A_HUMAN	60S ribosomal protein L13a	0.8494	0.0138
P53396	ACLY_HUMAN	ATP-citrate synthase	0.8481	0.0255
P49327	FAS_HUMAN	Fatty acid synthase	0.8463	0
P09429	HMGB1_HUMAN	High mobility group protein B1	0.841	0.007
P39023	RL3_HUMAN	60S ribosomal protein L3	0.8409	0.0061
P62750	RL23A_HUMAN	60S ribosomal protein L23a	0.8397	0.0229
P62424	RL7A_HUMAN	60S ribosomal protein L7a	0.8395	0.0083
P39019	RS19_HUMAN	40S ribosomal protein S19	0.839	0.0304
P08238	HS90B_HUMAN	Heat shock protein HSP 90-beta	0.8327	0.0323
P05141	ADT2_HUMAN	ADP/ATP translocase 2	0.8181	0.0038
P10599	THIO_HUMAN	Thioredoxin	0.8155	0.026
P26641	EF1G_HUMAN	Elongation factor 1-gamma	0.8139	0.0054
P83731	RL24_HUMAN	60S ribosomal protein L24	0.8085	0.0061
P62249	RS16_HUMAN	40S ribosomal protein S16	0.8066	0.0332
P62244	RS15A_HUMAN	40S ribosomal protein S15a	0.8	0.0252
P62917	RL8_HUMAN	60S ribosomal protein L8	0.7954	0.0395
Q1KMD3	HNRL2_HUMAN	Heterogeneous nuclear ribonucleoprotein U-like protein 2	0.7943	0.0033
P50914	RL14_HUMAN	60S ribosomal protein L14	0.7862	0.023
P07910	HNRPC_HUMAN	Heterogeneous nuclear ribonucleoproteins C1/C2	0.7847	0.0307
O00148	DX39A_HUMAN	ATP-dependent RNA helicase DDX39A	0.76	0.0385
P30520	PURA2_HUMAN	Adenylosuccinate synthetase isozyme 2	0.721	0.0199
P41091	IF2G_HUMAN	Eukaryotic translation initiation factor 2 subunit 3	0.6618	0.0258
P62910	RL32_HUMAN	60S ribosomal protein L32	0.658	0.002
