# Supplementary material for: Proteomic signatures corresponding to the SS18/SSX fusion gene in synovial sarcoma
Source: Oncotarget. 2018 Dec 25;9(101):37509–19. doi: 10.18632/oncotarget.26493 (PMC6331019; doi:10.18632/oncotarget.26493)
Supplement: Supplementary file 3 [file oncotarget-09-37509-s003.xlsx]

## Sheet: Sheet1
Supplemental Table 2: Proteins regulated by the SS18/SSX fusion gene in YaFuSS
Accession no.	Symbol	Protein name	Fold difference	P value
Q01995	TAGL_HUMAN	Transgelin	3.4548	0
P09493-3	TPM1_HUMAN	Isoform 3 of Tropomyosin alpha-1 chain	2.4962	0
P06703	S10A6_HUMAN	Protein S100-A6	2.2598	0.0389
P04792	HSPB1_HUMAN	Heat shock protein beta-1	2.0614	0.0019
P31949	S10AB_HUMAN	Protein S100-A11	1.7379	0.0108
Q14847	LASP1_HUMAN	LIM and SH3 domain protein 1	1.5883	0.0026
Q15942	ZYX_HUMAN	Zyxin	1.5731	0.0017
P60981	DEST_HUMAN	Destrin	1.5645	0.0002
P51884	LUM_HUMAN	Lumican	1.5359	0.0157
P13797	PLST_HUMAN	Plastin-3	1.5256	0.0329
P07355	ANXA2_HUMAN	Annexin A2	1.4656	0.0001
P67936	TPM4_HUMAN	Tropomyosin alpha-4 chain	1.4455	0.0002
P06396	GELS_HUMAN	Gelsolin	1.4251	0.019
P21333	FLNA_HUMAN	Filamin-A	1.4093	0
P00966	ASSY_HUMAN	Argininosuccinate synthase	1.4044	0.0053
P35579	MYH9_HUMAN	Myosin-9	1.3804	0
P18206	VINC_HUMAN	Vinculin	1.3783	0
Q14315	FLNC_HUMAN	Filamin-C	1.3014	0
P08758	ANXA5_HUMAN	Annexin A5	1.2992	0.0002
P09382	LEG1_HUMAN	Galectin-1	1.2917	0.0041
P49902	5NTC_HUMAN	Cytosolic purine 5'-nucleotidase	1.2858	0.034
Q99439	CNN2_HUMAN	Calponin-2	1.2772	0.0029
P08670	VIME_HUMAN	Vimentin	1.2749	0
P37802	TAGL2_HUMAN	Transgelin-2	1.2744	0.0109
Q00610	CLH1_HUMAN	Clathrin heavy chain 1	1.2676	0
P07237	PDIA1_HUMAN	Protein disulfide-isomerase	1.2636	0
Q7KZF4	SND1_HUMAN	Staphylococcal nuclease domain-containing protein 1	1.2626	0.0033
O95155	UBE4B_HUMAN	Ubiquitin conjugation factor E4 B	1.2516	0.0489
P27797	CALR_HUMAN	Calreticulin	1.2427	0.001
O95302	FKBP9_HUMAN	Peptidyl-prolyl cis-trans isomerase FKBP9	1.2365	0.0367
P05556	ITB1_HUMAN	Integrin beta-1	1.2246	0.0271
P08133	ANXA6_HUMAN	Annexin A6	1.2141	0.0287
P61224	RAP1B_HUMAN	Ras-related protein Rap-1b	1.2129	0.016
Q9UL46	PSME2_HUMAN	Proteasome activator complex subunit 2	1.1948	0.0158
O43399-5	TPD54_HUMAN	Isoform 5 of Tumor protein D54	1.1685	0.0343
P46781	RS9_HUMAN	40S ribosomal protein S9	1.1662	0.0389
P21399	ACOC_HUMAN	Cytoplasmic aconitate hydratase	1.1547	0.0379
P07737	PROF1_HUMAN	Profilin-1	1.1496	0.0339
P78527	PRKDC_HUMAN	DNA-dependent protein kinase catalytic subunit	1.1425	0.0054
P23284	PPIB_HUMAN	Peptidyl-prolyl cis-trans isomerase B	1.1345	0.0111
P11021	GRP78_HUMAN	78 kDa glucose-regulated protein	1.1266	0.0203
P29401	TKT_HUMAN	Transketolase	1.1048	0.0205
P11940	PABP1_HUMAN	Polyadenylate-binding protein 1	1.1012	0.0291
P30101	PDIA3_HUMAN	Protein disulfide-isomerase A3	1.0854	0.0134
P22314	UBA1_HUMAN	Ubiquitin-like modifier-activating enzyme 1	0.9241	0.0405
P49327	FAS_HUMAN	Fatty acid synthase	0.9064	0.0028
P07900-2	HS90A_HUMAN	Isoform 2 of Heat shock protein HSP 90-alpha	0.9064	0.011
P00558	PGK1_HUMAN	Phosphoglycerate kinase 1	0.905	0.0093
P22102	PUR2_HUMAN	Trifunctional purine biosynthetic protein adenosine-3	0.8858	0.0233
P31948	STIP1_HUMAN	Stress-induced-phosphoprotein 1	0.8804	0.006
P78371	TCPB_HUMAN	T-complex protein 1 subunit beta	0.8796	0.0009
P17987	TCPA_HUMAN	T-complex protein 1 subunit alpha	0.8716	0.0393
P09429	HMGB1_HUMAN	High mobility group protein B1	0.8706	0.0226
Q04637	IF4G1_HUMAN	Eukaryotic translation initiation factor 4 gamma 1	0.8666	0.0178
P48643	TCPE_HUMAN	T-complex protein 1 subunit epsilon	0.8653	0.0002
Q9Y3F4	STRAP_HUMAN	Serine-threonine kinase receptor-associated protein	0.864	0.0417
P51149	RAB7A_HUMAN	Ras-related protein Rab-7a	0.8607	0.0337
P31939	PUR9_HUMAN	Bifunctional purine biosynthesis protein PURH	0.8592	0.0204
P50990	TCPQ_HUMAN	T-complex protein 1 subunit theta	0.8584	0.0061
O75347	TBCA_HUMAN	Tubulin-specific chaperone A	0.8571	0.0297
Q99832	TCPH_HUMAN	T-complex protein 1 subunit eta	0.851	0.0218
P08621	RU17_HUMAN	U1 small nuclear ribonucleoprotein 70 kDa	0.8426	0.0449
P09960	LKHA4_HUMAN	Leukotriene A-4 hydrolase	0.8394	0.0263
P07195	LDHB_HUMAN	L-lactate dehydrogenase B chain	0.8361	0.006
P53396	ACLY_HUMAN	ATP-citrate synthase	0.8359	0.032
Q12931	TRAP1_HUMAN	Heat shock protein 75 kDa, mitochondrial	0.8358	0.0355
P40227	TCPZ_HUMAN	T-complex protein 1 subunit zeta	0.8273	0.0137
P26640	SYVC_HUMAN	Valine--tRNA ligase	0.8272	0.0112
P08238	HS90B_HUMAN	Heat shock protein HSP 90-beta	0.8248	0.0022
P24534	EF1B_HUMAN	Elongation factor 1-beta	0.8128	0.0206
P50454	SERPH_HUMAN	Serpin H1	0.8109	0.0125
P39687	AN32A_HUMAN	Acidic leucine-rich nuclear phosphoprotein 32 family member A	0.8063	0.0079
P12955	PEPD_HUMAN	Xaa-Pro dipeptidase	0.8043	0.0196
Q01581	HMCS1_HUMAN	Hydroxymethylglutaryl-CoA synthase, cytoplasmic	0.8008	0.0006
Q6DD88	ATLA3_HUMAN	Atlastin-3	0.7637	0.0332
P05141	ADT2_HUMAN	ADP/ATP translocase 2	0.757	0.0005
P26641	EF1G_HUMAN	Elongation factor 1-gamma	0.7556	0.0001
O14561	ACPM_HUMAN	Acyl carrier protein, mitochondrial	0.7175	0.0438
Q13188-2	STK3_HUMAN	Isoform 2 of Serine/threonine-protein kinase 3	0.6611	0.0373
O43324	MCA3_HUMAN	Eukaryotic translation elongation factor 1 epsilon-1	0.5425	0.0172
