# Supplementary material for: Proteomic signatures corresponding to the SS18/SSX fusion gene in synovial sarcoma
Source: Oncotarget. 2018 Dec 25;9(101):37509–19. doi: 10.18632/oncotarget.26493 (PMC6331019; doi:10.18632/oncotarget.26493)
Supplement: Supplementary file 4 [file oncotarget-09-37509-s004.xlsx]

## Sheet: Sheet1
Supplementary Table 3: Proteins regulated by the SS18/SSX fusion gene in SYO-1
Accession no.	Symbol	Protein name	Fold difference	P value
P20591	MX1_HUMAN	Interferon-induced GTP-binding protein Mx1	2.86	0.002
P05161	ISG15_HUMAN	Ubiquitin-like protein ISG15	2.1025	0.0043
P09914	IFIT1_HUMAN	Interferon-induced protein with tetratricopeptide repeats 1	1.9695	0.0176
Q01995	TAGL_HUMAN	Transgelin	1.7521	0
P02794	FRIH_HUMAN	Ferritin heavy chain	1.7394	0.0006
O94925-3	GLSK_HUMAN	Isoform 3 of Glutaminase kidney isoform, mitochondrial	1.7383	0.0014
P06703	S10A6_HUMAN	Protein S100-A6	1.6855	0.0232
Q01469	FABP5_HUMAN	Fatty acid-binding protein, epidermal	1.6058	0
P42224	STAT1_HUMAN	Signal transducer and activator of transcription 1-alpha/beta	1.5842	0.0006
Q16222	UAP1_HUMAN	UDP-N-acetylhexosamine pyrophosphorylase	1.5479	0.002
Q05682-4	CALD1_HUMAN	Isoform 4 of Caldesmon	1.5199	0.0037
Q9NR12	PDLI7_HUMAN	PDZ and LIM domain protein 7	1.4862	0.0485
P04179	SODM_HUMAN	Superoxide dismutase [Mn], mitochondrial	1.4606	0.0001
O00764	PDXK_HUMAN	Pyridoxal kinase	1.4195	0.0161
P02452	CO1A1_HUMAN	Collagen alpha-1(I) chain	1.4137	0.0157
Q12841	FSTL1_HUMAN	Follistatin-related protein 1	1.3845	0.0254
P49902-2	5NTC_HUMAN	Isoform 2 of Cytosolic purine 5'-nucleotidase	1.3723	0.0399
Q9UKY7	CDV3_HUMAN	Protein CDV3 homolog	1.3679	0.0454
P15559	NQO1_HUMAN	NAD(P)H dehydrogenase [quinone] 1	1.3494	0.0092
O15460-2	P4HA2_HUMAN	Isoform IIa of Prolyl 4-hydroxylase subunit alpha-2	1.3388	0.0096
P15311	EZRI_HUMAN	Ezrin	1.3227	0.0013
Q9Y570	PPME1_HUMAN	Protein phosphatase methylesterase 1	1.2911	0.002
P08758	ANXA5_HUMAN	Annexin A5	1.279	0.0003
P15121	ALDR_HUMAN	Aldose reductase	1.279	0.0039
O43707	ACTN4_HUMAN	Alpha-actinin-4	1.2587	0.0034
P07237	PDIA1_HUMAN	Protein disulfide-isomerase	1.2494	0
P28838	AMPL_HUMAN	Cytosol aminopeptidase	1.2366	0.0114
P04792	HSPB1_HUMAN	Heat shock protein beta-1	1.2355	0.0357
P00338-3	LDHA_HUMAN	Isoform 3 of L-lactate dehydrogenase A chain	1.2343	0.0009
P21964	COMT_HUMAN	Catechol O-methyltransferase	1.2145	0.0234
Q15436	SC23A_HUMAN	Protein transport protein Sec23A	1.2117	0.0377
O60701	UGDH_HUMAN	UDP-glucose 6-dehydrogenase	1.2104	0.0005
Q14315	FLNC_HUMAN	Filamin-C	1.2025	0.0049
P21333-2	FLNA_HUMAN	Isoform 2 of Filamin-A	1.1876	0.0004
P60709	ACTB_HUMAN	Actin, cytoplasmic 1	1.1865	0.0235
P29401	TKT_HUMAN	Transketolase	1.1688	0.0074
P43490	NAMPT_HUMAN	Nicotinamide phosphoribosyltransferase	1.1587	0.0415
Q15293	RCN1_HUMAN	Reticulocalbin-1	1.1583	0.0147
P41250	SYG_HUMAN	Glycine--tRNA ligase	1.1465	0.0362
P08243	ASNS_HUMAN	Asparagine synthetase [glutamine-hydrolyzing]	1.1398	0.0318
P14625	ENPL_HUMAN	Endoplasmin	1.1392	0.0002
P18206	VINC_HUMAN	Vinculin	1.1306	0.006
P35579	MYH9_HUMAN	Myosin-9	1.1251	0
P12814	ACTN1_HUMAN	Alpha-actinin-1	1.121	0.0074
P23284	PPIB_HUMAN	Peptidyl-prolyl cis-trans isomerase B	1.1186	0.0393
P06733	ENOA_HUMAN	Alpha-enolase	1.0811	0.0415
P08670	VIME_HUMAN	Vimentin	0.9341	0.0223
P31948	STIP1_HUMAN	Stress-induced-phosphoprotein 1	0.9155	0.0135
P50990	TCPQ_HUMAN	T-complex protein 1 subunit theta	0.9144	0.0261
P40227	TCPZ_HUMAN	T-complex protein 1 subunit zeta	0.9086	0.0283
P34932	HSP74_HUMAN	Heat shock 70 kDa protein 4	0.906	0.02
P49327	FAS_HUMAN	Fatty acid synthase	0.9004	0.0083
P08107	HSP71_HUMAN	Heat shock 70 kDa protein 1A/1B	0.8941	0.0286
P48643	TCPE_HUMAN	T-complex protein 1 subunit epsilon	0.8879	0.0035
P55060	XPO2_HUMAN	Exportin-2	0.8858	0.0281
Q14566	MCM6_HUMAN	DNA replication licensing factor MCM6	0.8845	0.0453
P17987	TCPA_HUMAN	T-complex protein 1 subunit alpha	0.8752	0.024
O75369	FLNB_HUMAN	Filamin-B	0.8747	0.027
P12277	KCRB_HUMAN	Creatine kinase B-type	0.8547	0.0409
P22234	PUR6_HUMAN	Multifunctional protein ADE2	0.8517	0.0029
P48444	COPD_HUMAN	Coatomer subunit delta	0.8501	0.0057
Q15008	PSMD6_HUMAN	26S proteasome non-ATPase regulatory subunit 6	0.848	0.0018
P55786	PSA_HUMAN	Puromycin-sensitive aminopeptidase	0.8428	0.0361
P39023	RL3_HUMAN	60S ribosomal protein L3	0.831	0.0075
P61313	RL15_HUMAN	60S ribosomal protein L15	0.8296	0.0498
P98082	DAB2_HUMAN	Disabled homolog 2	0.8165	0.0266
P50454	SERPH_HUMAN	Serpin H1	0.814	0.0026
P19338	NUCL_HUMAN	Nucleolin	0.8127	0.0112
P62081	RS7_HUMAN	40S ribosomal protein S7	0.8035	0.0389
P49419	AL7A1_HUMAN	Alpha-aminoadipic semialdehyde dehydrogenase	0.8034	0.0355
P40429	RL13A_HUMAN	60S ribosomal protein L13a	0.7821	0.0132
P61019	RAB2A_HUMAN	Ras-related protein Rab-2A	0.7795	0.0027
P29373	RABP2_HUMAN	Cellular retinoic acid-binding protein 2	0.7534	0.0055
Q08945	SSRP1_HUMAN	FACT complex subunit SSRP1	0.7351	0.0034
P54920	SNAA_HUMAN	Alpha-soluble NSF attachment protein	0.7217	0.0413
P62917	RL8_HUMAN	60S ribosomal protein L8	0.7025	0.0092
P62888	RL30_HUMAN	60S ribosomal protein L30	0.7001	0.0394
P35221	CTNA1_HUMAN	Catenin alpha-1	0.6902	0.0077
P62750	RL23A_HUMAN	60S ribosomal protein L23a	0.6799	0.0281
O14617	AP3D1_HUMAN	AP-3 complex subunit delta-1	0.5705	0.0442
