# Supplementary material for: Proteomic signatures corresponding to the SS18/SSX fusion gene in synovial sarcoma
Source: Oncotarget. 2018 Dec 25;9(101):37509–19. doi: 10.18632/oncotarget.26493 (PMC6331019; doi:10.18632/oncotarget.26493)
Supplement: Supplementary file 5 [file oncotarget-09-37509-s005.xlsx]

## Sheet: Sheet1
Supplemental table 5: Network analyses of the expression profiles obtained using IPA
Rank	Ingenuity Canonical Pathways	-log(p-value)	Ratio	Molecules
1	EIF2 Signaling	12.69	0.07285	RPL32,RPL24,PABPC1,RPL3,MAPK1,RPS19,RPL26,EIF2S3,RPL9,RPS4X,RPL14,RPL8,RPS16,RPL7A,RPL23A,RPL10,RPS15A,RPL13A,RPL15,RPS7,RPL30
2	ILK Signaling	4.55333	0.0368333	MYH10,MYH9,MAPK1,FLNA,FLNC,VIM,ACTN4,FLNB,ACTB,ACTN1,ITGB1
3	Calcium Signaling	4.15	0.0353	MYH10,CALR,MYH9,MAPK1,TPM3,TPM1,TPM4,RAP1B
4	Regulation of eIF4 and p70S6K Signaling	4.125	0.03875	PABPC1,RPS16,MAPK1,RPS19,RPS15A,EIF2S3,RPS4X,ITGB1,RPS9,EIF4G1
5	Actin Cytoskeleton Signaling	4.11667	0.0317333	MYH10,MYH9,MAPK1,FLNA,VCL,ACTN4,IQGAP1,EZR,ACTB,ACTN1,ITGB1,PFN1,GSN
6	Caveolar-mediated Endocytosis Signaling	3.5	0.05555	FLNB,ARCN1,FLNA,FLNC,ACTB,ITGB1
7	Epithelial Adherens Junction Signaling	3.40667	0.035	MYH10,MYH9,VCL,ACTN4,IQGAP1,ACTB,CTNNA1,ACTN1,RAP1B,ZYX
8	Regulation of Cellular Mechanics by Calpain Protease	3.385	0.0636	MAPK1,VCL,ACTN4,EZR,ACTN1
9	Protein Ubiquitination Pathway	3.335	0.0256	HSPA4,HSP90B1,HSPA1A/HSPA1B,PSMD6,HSPD1,HSPB1,UBE4B,HSP90AB1,PSME2,HSP90AA1,UBA1,HSPA5
10	Remodeling of Epithelial Adherens Junctions	3.31667	0.0556	VCL,ACTN4,IQGAP1,ACTB,CTNNA1,ACTN1,RAB7A,ZYX
11	VEGF Signaling	3.235	0.0449	MAPK1,EIF2S3,VCL,ACTN4,ACTB,ACTN1
12	Aldosterone Signaling in Epithelial Cells	3.155	0.0331	HSPA4,HSP90B1,HSPA1A/HSPA1B,HSPD1,HSPB1,PDIA3,HSP90AA1,HSPA5
13	Virus Entry via Endocytic Pathways	3.1	0.0449	FLNB,FLNA,FLNC,ACTB,ITGB1,CLTC
14	NRF2-mediated Oxidative Stress Response	3.005	0.02825	CUL3,FTL,MAPK1,TXN,SOD2,PPIB,STIP1,ACTB,NQO1,FTH1
15	Tight Junction Signaling	2.67	0.0271	MYH10,MYH9,SPTAN1,VCL,ACTB,CTNNA1,NAPA
16	Hypoxia Signaling in the Cardiovascular System	2.58667	0.0476	P4HB,HSP90AB1,HSP90B1,NQO1,LDHA,HSP90AA1
17	Paxillin Signaling	2.535	0.03535	MAPK1,VCL,ACTN4,ACTB,ACTN1
18	Acetyl-CoA Biosynthesis III (from Citrate)	2.36	1	ACLY
19	Lipid Antigen Presentation by CD1	2.335	0.0833	CALR,CANX,PDIA3
20	Fatty Acid Biosynthesis Initiation II	2.075	0.5	FASN
21	Palmitate Biosynthesis I (Animals)	2.075	0.5	FASN
22	Antigen Presentation Pathway	1.97	0.0541	CALR,CANX,PDIA3
23	Germ Cell-Sertoli Cell Junction Signaling	1.915	0.0224	MAPK1,ACTN4,IQGAP1,ACTB,CTNNA1,ACTN1
24	PPARα/RXRα Activation	1.86	0.0212	MAPK1,HSP90AB1,FASN,PDIA3,HSP90AA1
25	Sertoli Cell-Sertoli Cell Junction Signaling	1.77	0.0201	MAPK1,SPTAN1,ACTN4,ACTB,CTNNA1,ACTN1
